# Supplementary material for: Bright Silicon Carbide Single-Photon Emitting Diodes at Low Temperatures: Toward Quantum Photonics Applications
Source: Nanomaterials (Basel). 2021 Nov 24;11(12):3177. doi: 10.3390/nano11123177 (PMC8705877; doi:10.3390/nano11123177)
Supplement: Supplementary file 1 [file nanomaterials-11-03177-s001.zip]

Archive with 1 entries (1 files):
- nanomaterials-1455328-supplementary.pdf
